# Supplementary material for: Prognostic factors influencing HIV-free survival among infants enrolled for HIV early infant diagnosis services in selected hospitals in Nairobi County, Kenya
Source: PLoS One. 2023 Oct 4;18(10):e0292427. doi: 10.1371/journal.pone.0292427 (PMC10550113; doi:10.1371/journal.pone.0292427)
Supplement: S1 Dataset — (XLSX) [file pone.0292427.s002.xlsx]

## Sheet: Sheet1
De-identifier Code	HIVstatus at recruitment(birth to 6 weeks)	HIVstatus at 12 months	Age at Recruitment	Age at 12 months	Level of education	Marital status	Employment status	Monthly H/H income	Year confirmed +ve	Given ART in pregnancy	stage ART admin in Pregnancy	Gestation of preg. @ 1st PMTCT	nancvisits0	Have a partner	Disclosed HIV status to partner	Know partner HIV status	Spouce HIV status	ART adherence	HIV staging	ARV regimen	Viral load	Mother BMI at 12 months	Timeliness into EID Enrollment	_st	_d	_t	_t0
A001	Negative		35-44						1997-2015	Yes	First Trimester	Third Trimester	>=3											1	0	0.539357	0
A002	Negative	Negative	35-44	35-44	<=Pri	Married	Informal	6001-12000	1997-2015	Yes	First Trimester	Second Trimester	>=3	Yes	Yes	Yes	Positive	Inadequate	I	First line	Undetectable	Overweight	Delayed	1	0	1	0
A003	Negative	Negative	25-34	25-34	<=Pri	Single	Informal	6001-12000	1997-2015	Yes	First Trimester	Second Trimester	>=3	Yes	No	No		Inadequate	I	First line	Undetectable	Normal	Timely	1	0	1	0
A004	Negative		25-34						1997-2015	Yes	First Trimester	Third Trimester	2											1	0	0.640657	0
A005	Negative	Negative	35-44	35-44	<=Pri	Single	Informal	6001-12000	1997-2015	Yes	First Trimester	Second Trimester	>=3	Yes	No	No		Inadequate	I	Second line	High	Overweight	Delayed	1	0	1	0
A006	Negative	Negative	35-44	35-44	>=Sec	Single	Informal	6001-12000	1997-2015	Yes	First Trimester	Third Trimester	<=1	Yes	No	No		Poor	I	First line	High	Obese	Delayed	1	0	1	0
A007	Negative		25-34						2016-2017	Yes	Third Trimester	Third Trimester	>=3											1	0	0.4846	0
A008	Negative	Negative	35-44	35-44	<=Pri	Married	Informal	6001-12000	1997-2015	Yes	First Trimester	First Trimester	>=3	Yes	Yes	Yes	Negative	Good	I	First line	Undetectable	Overweight	Timely	1	0	1	0
A009	Negative	Negative	25-34	25-34	<=Pri	Married	Informal	6001-12000	2016-2017	Yes	Second Trimester	Third Trimester	>=3	Yes	Yes	No		Inadequate	I	First line	Undetectable	Normal	Delayed	1	0	1	0
A010	Negative	Negative	18-24	18-24	<=Pri	Single	Unemployed	<=6000	1997-2015	Yes	Second Trimester	Second Trimester	>=3	Yes	No	No		Poor	I	First line	High	Overweight	Timely	1	0	1	0
A011	Negative	positive	35-44	35-44	<=Pri	Married	Unemployed	<=6000	1997-2015	Yes	First Trimester	Second Trimester	>=3	Yes	Yes	Yes	Negative	Poor	II	Second line	High	Underweight	Delayed	1	1	0.558522	0
A012	Negative	Negative	25-34	25-34	<=Pri	Married	Unemployed	<=6000	1997-2015	Yes	First Trimester	Third Trimester	>=3	Yes	Yes	No		Inadequate	I	Second line	High	Normal	Timely	1	0	1	0
A013	Negative	Negative	35-44	35-44	>=Sec	Married	Informal	6001-12000	1997-2015	Yes	First Trimester	Second Trimester	>=3	Yes	Yes	Yes	Negative	Good	I	First line	Undetectable	Overweight	Timely	1	0	1	0
A014	Negative	Negative	35-44	35-44	<=Pri	Married	Informal	6001-12000	2016-2017	Yes	Third Trimester	Third Trimester	>=3	Yes	Yes	No		Good	I	First line	Undetectable	Normal	Delayed	1	0	1	0
A015	Negative	Negative	25-34	25-34	>=Sec	Married	Informal	6001-12000	1997-2015	Yes	First Trimester	Third Trimester	>=3	Yes	Yes	Yes	Positive	Good	I	First line	Undetectable	Normal	Delayed	1	0	1	0
A016	Negative	Negative	35-44	35-44	>=Sec	Married	Informal	6001-12000	1997-2015	Yes	First Trimester	Second Trimester	>=3	Yes	Yes	No		Inadequate	I	First line	Undetectable	Normal	Delayed	1	0	1	0
A017	Negative		35-44						1997-2015	Yes	First Trimester	First Trimester	>=3											1	0	0.528405	0
A018	Negative	Negative	35-44	35-44	<=Pri	Married	Unemployed	<=6000	1997-2015	Yes	First Trimester	Second Trimester	>=3	Yes	Yes	No		Poor	I	First line	High	Obese	Timely	1	0	1	0
A019	Negative	Negative	35-44	35-44	>=Sec	Married	Informal	6001-12000	1997-2015	Yes	First Trimester	Third Trimester	>=3	Yes	Yes	Yes	Positive	Good	I	First line	Undetectable	Obese	Delayed	1	0	1	0
A020	Negative	Negative	35-44	35-44	>=Sec	Married	Unemployed	<=6000	1997-2015	Yes	First Trimester	Third Trimester	>=3	Yes	Yes	Yes	Positive	Inadequate	II	First line	Low	Overweight	Delayed	1	0	1	0
A021	Negative	Negative	25-34	25-34	>=Sec	Married	Informal	6001-12000	1997-2015	Yes	First Trimester	Third Trimester	>=3	Yes	Yes	Yes	Negative	Inadequate	I	First line	Undetectable	Normal	Timely	1	0	1	0
A022	Negative	Negative	25-34	25-34	<=Pri	Married	Informal	6001-12000	1997-2015	Yes	First Trimester	Second Trimester	>=3	Yes	Yes	Yes	Positive	Inadequate	I	First line	Undetectable	Overweight	Delayed	1	0	1	0
A023	Negative	Negative	25-34	25-34	<=Pri	Married	Informal	6001-12000	2016-2017	Yes	First Trimester	First Trimester	>=3	Yes	Yes	Yes	Positive	Inadequate	I	First line	Undetectable	Normal	Timely	1	0	1	0
A024	Negative		18-24						1997-2015	Yes	First Trimester	First Trimester	>=3											1	0	0.605065	0
A025	Negative	Negative	25-34	25-34	<=Pri	Married	Formal	>=12000	1997-2015	Yes	First Trimester	Second Trimester	>=3	Yes	Yes	Yes	Positive	Good	I	First line	Undetectable	Normal	Timely	1	0	1	0
A026	Negative	Negative	25-34	25-34	<=Pri	Married	Formal	>=12000	2016-2017	Yes	First Trimester	Second Trimester	>=3	Yes	No	No		Inadequate	I	First line	Undetectable	Overweight	Delayed	1	0	1	0
A027	Negative	Negative	35-44	35-44	<=Pri	Married	Informal	>=12000	2016-2017	Yes	First Trimester	Third Trimester	>=3	Yes	Yes	Yes	Positive	Good	I	First line	Low	Overweight	Delayed	1	0	1	0
A028	Negative	Negative	25-34	25-34	<=Pri	Married	Formal	>=12000	1997-2015	Yes	First Trimester	First Trimester	>=3	Yes	Yes	Yes	Positive	Inadequate	I	First line	Undetectable	Overweight	Timely	1	0	1	0
A029	Negative		25-34						2016-2017	Yes	First Trimester	Second Trimester	>=3											1	0	0.528405	0
A030	Negative	Negative	35-44	35-44	>=Sec	Married	Formal	>=12000	1997-2015	Yes	First Trimester	Second Trimester	>=3	Yes	Yes	Yes	Positive	Inadequate	I	First line	Undetectable	Obese	Delayed	1	0	1	0
A031	Negative	Negative	25-34	25-34	>=Sec	Married	Informal	6001-12000	1997-2015	Yes	First Trimester	First Trimester	>=3	Yes	Yes	Yes	Positive	Good	I	First line	High	Normal	Delayed	1	0	1	0
A032	Negative	Negative	25-34	25-34	<=Pri	Married	Formal	6001-12000	1997-2015	Yes	First Trimester	Second Trimester	>=3	Yes	Yes	Yes	Positive	Inadequate	I	First line	Undetectable	Overweight	Timely	1	0	1	0
A033	Negative		25-34						1997-2015	Yes	First Trimester	Second Trimester	>=3											1	0	0.54757	0
A034	Negative	Negative	35-44	35-44	<=Pri	Married	Formal	>=12000	1997-2015	Yes	First Trimester	Second Trimester	>=3	Yes	Yes	Yes	Positive	Good	I	First line	Low	Normal	Delayed	1	0	1	0
A035	Negative	Negative	35-44	35-44	<=Pri	Married	Formal	>=12000	1997-2015	Yes	First Trimester	First Trimester	>=3	Yes	Yes	Yes	Negative	Good	I	First line	Undetectable	Normal	Timely	1	0	1	0
A036	Negative		25-34						1997-2015	Yes	First Trimester	Second Trimester	>=3											1	0	0.555784	0
A037	Negative	Negative	25-34	25-34	>=Sec	Married	Unemployed	<=6000	1997-2015	Yes	First Trimester	Second Trimester	>=3	Yes	No	No		Good	I	First line	Undetectable	Underweight	Delayed	1	0	1	0
A038	Negative		35-44						1997-2015	Yes	First Trimester	Second Trimester	>=3											1	0	0.339494	0
A039	Negative		35-44						1997-2015	Yes	First Trimester	Second Trimester	>=3											1	0	0.339494	0
A040	Negative	Negative	35-44	35-44	<=Pri	Married	Unemployed	>=12000	1997-2015	Yes	First Trimester	Third Trimester	>=3	Yes	Yes	No		Good	I	First line	High	Overweight	Timely	1	0	1	0
A041	Negative	Negative	35-44	35-44	>=Sec	Married	Informal	>=12000	1997-2015	Yes	First Trimester	Third Trimester	>=3	Yes	Yes	Yes	Positive	Good	I	First line	Undetectable	Overweight	Timely	1	0	1	0
A042	Negative		35-44						1997-2015	Yes	First Trimester	Second Trimester	>=3									Normal		1	0	0.626968	0
A043	Negative	Negative	35-44	35-44	<=Pri	Married	Informal	6001-12000	1997-2015	Yes	First Trimester	Second Trimester	>=3	Yes	Yes	Yes	Positive	Good	I	First line	Undetectable	Overweight	Timely	1	0	1	0
A044	Positive	positive	18-24	18-24	>=Sec	Single	Unemployed	<=6000	2016-2017	Yes	Third Trimester	First Trimester	2	Yes	No	No		Inadequate	I	Second line	High	Normal	Timely	1	1	0.11499	0
A045	Negative	positive	25-34	25-34	>=Sec	Married	Unemployed	<=6000	2016-2017	Yes	Second Trimester	Second Trimester	>=3	Yes	No	No		Inadequate	II	Second line	High	Overweight	Delayed	1	1	1	0
A046	Negative	Negative	25-34	25-34	>=Sec	Married	Informal	6001-12000	2016-2017	Yes	Second Trimester	Second Trimester	>=3	Yes	Yes	Yes	Negative	Inadequate	I	First line	High	Overweight	Delayed	1	0	1	0
A047	Negative	positive	25-34	25-34	<=Pri	Single	Informal	6001-12000	1997-2015	Yes	First Trimester	Second Trimester	>=3	No				Poor	II	First line	High	Normal	Delayed	1	1	1	0
A048	Negative	Negative	25-34	25-34	<=Pri	Married	Informal	6001-12000	1997-2015	Yes	First Trimester	Second Trimester	>=3	Yes	Yes	No		Inadequate	I	First line	Undetectable	Normal	Delayed	1	0	1	0
A049	Negative	Negative	25-34	25-34	>=Sec	Married	Informal	6001-12000	1997-2015	Yes	First Trimester	Second Trimester	>=3	Yes	Yes	Yes	Positive	Good	I	First line	Undetectable	Normal	Timely	1	0	1	0
A050	Negative		25-34						1997-2015	Yes	First Trimester	Second Trimester	>=3											1	0	0.605065	0
A051	Negative	Negative	35-44	35-44	>=Sec	Married	Formal	>=12000	1997-2015	Yes	First Trimester	First Trimester	>=3	Yes	Yes	No		Inadequate	I	First line	Undetectable	Overweight	Timely	1	0	1	0
A052	Negative	Negative	18-24	18-24	>=Sec	Married	Unemployed	<=6000	2016-2017	Yes	Second Trimester	Second Trimester	>=3	Yes	Yes	Yes	Negative	Good	I	First line	Undetectable	Overweight	Delayed	1	0	1	0
A053	Negative	Negative	18-24	18-24	>=Sec	Married	Informal	6001-12000	2016-2017	Yes	First Trimester	Third Trimester	>=3	Yes	Yes	Yes	Positive	Good	I	First line	Low	Normal	Delayed	1	0	1	0
A054	Negative		25-34						2016-2017	Yes	Second Trimester	Second Trimester	>=3											1	0	0.498289	0
A055	Negative	Negative	25-34	25-34	<=Pri	Married	Informal	6001-12000	2016-2017	Yes	First Trimester	First Trimester	>=3	Yes	Yes	No		Good	I	First line	Undetectable	Normal	Delayed	1	0	1	0
A056	Negative		18-24						1997-2015	Yes	First Trimester	First Trimester	2											1	0	0.555784	0
A057	Negative	Negative	25-34	25-34	>=Sec	Married	Informal	>=12000	1997-2015	Yes	First Trimester	First Trimester	>=3	Yes	Yes	Yes	Negative	Good	I	First line	Undetectable	Normal	Delayed	1	0	1	0
A058	Negative	Negative	35-44	35-44	<=Pri	Married	Informal	6001-12000	1997-2015	Yes	First Trimester	Third Trimester	>=3	Yes	Yes	Yes	Negative	Inadequate	I	First line	Undetectable	Normal	Delayed	1	0	1	0
A059	Negative	Negative	25-34	25-34	<=Pri	Married	Informal	6001-12000	1997-2015	Yes	First Trimester	Second Trimester	>=3	Yes	Yes	Yes	Positive	Good	I	First line	Undetectable	Normal	Delayed	1	0	1	0
A060	Negative	Negative	35-44	35-44	<=Pri	Married	Informal	6001-12000	1997-2015	Yes	First Trimester	Second Trimester	>=3	Yes	Yes	Yes	Positive	Good	I	First line	Undetectable	Normal	Delayed	1	0	1	0
A061	Negative	Negative	35-44	35-44	<=Pri	Married	Informal	6001-12000	1997-2015	Yes	First Trimester	Second Trimester	>=3	Yes	Yes	Yes	Negative	Good	I	First line	Undetectable	Overweight	Delayed	1	0	1	0
A062	Negative	Negative	18-24	18-24	<=Pri	Married	Informal	6001-12000	2016-2017	Yes	Third Trimester	Third Trimester	>=3	Yes	No	No		Good	I	First line	Low	Normal	Timely	1	0	1	0
A063	Negative	positive	18-24	18-24	<=Pri	Single	Unemployed	<=6000	2016-2017	Yes	First Trimester	First Trimester	>=3	Yes	No	No		Good	II	Second line	High	Underweight	Delayed	1	1	0.520192	0
A064	Negative	Negative	18-24	18-24	>=Sec	Married	Informal	6001-12000	1997-2015	Yes	First Trimester	First Trimester	>=3	Yes	Yes	Yes	Positive	Good	I	First line	Undetectable	Normal	Timely	1	0	1	0
A065	Negative	Negative	18-24	18-24	>=Sec	Single	Informal	6001-12000	2016-2017	Yes	Third Trimester	Third Trimester	>=3	Yes	Yes	Yes	Positive	Good	I	First line	Undetectable	Normal	Timely	1	0	1	0
A066	Positive	positive	25-34	25-34	<=Pri	Married	Unemployed	<=6000	2016-2017	Yes	First Trimester	Second Trimester	2	Yes	No	No		Poor	II	Second line	High	Overweight	Delayed	1	1	0.199863	0
A067	Positive	positive	35-44	35-44	<=Pri	Married	Unemployed	<=6000	2016-2017	Yes	Third Trimester	Second Trimester	>=3	Yes	Yes	No		Poor	II	Second line	High	Normal	Timely	1	1	0.134155	0
A068	Positive	positive	25-34	25-34	<=Pri	Married	Unemployed	<=6000	1997-2015	No	Third Trimester	Second Trimester	<=1	Yes	Yes	Yes	Negative	Poor	II	First line	Low	Underweight	Timely	1	1	0.257358	0
A069	Positive	positive	18-24	18-24	<=Pri	Married	Unemployed	<=6000	2016-2017	No	First Trimester	Third Trimester	2	Yes	Yes	No		Poor	II	Second line	High	Normal	Delayed	1	1	0.15332	0
A070	Positive	positive	25-34	25-34	<=Pri	Married	Formal	>=12000	2016-2017	Yes	Second Trimester	Third Trimester	2	Yes	Yes	Yes	Positive	Good	II	Second line	High	Normal	Timely	1	1	0.175222	0
A071	Positive	positive	18-24	18-24	>=Sec	Married	Informal	6001-12000	2016-2017	Yes	Second Trimester	Third Trimester	2	Yes	No	No		Inadequate	II	First line	Undetectable	Obese	Delayed	1	1	0.238193	0
B072	Negative	Negative	25-34	25-34	>=Sec	Married	Informal	>=12000	1997-2015	Yes	First Trimester	Third Trimester	2	Yes	Yes	Yes	Negative	Inadequate	I	First line	Undetectable	Underweight	Delayed	1	0	1	0
B073	Negative	Negative	25-34	25-34	<=Pri	Married	Formal	>=12000	1997-2015	Yes	First Trimester	Third Trimester	>=3	Yes	Yes	Yes	Positive	Good	I	First line	Undetectable	Obese	Timely	1	0	1	0
B074	Negative	Negative	35-44	35-44	>=Sec	Married	Formal	>=12000	1997-2015	Yes	First Trimester	Third Trimester	2	Yes	Yes	Yes	Negative	Inadequate	I	First line	Undetectable	Normal	Timely	1	0	1	0
B075	Negative		25-34						1997-2015	Yes	First Trimester	First Trimester	>=3											1	0	0.498289	0
B076	Negative	Negative	35-44	35-44	<=Pri	Married	Unemployed	<=6000	1997-2015	Yes	First Trimester	Third Trimester	>=3	Yes	No	No		Inadequate	I	First line	High	Normal	Timely	1	0	1	0
B077	Negative	Negative	35-44	35-44	>=Sec	Single	Informal	>=12000	1997-2015	Yes	First Trimester	Third Trimester	>=3	Yes	Yes	Yes	Positive	Good	I	First line	Undetectable	Normal	Timely	1	0	1	0
B078	Negative	Negative	25-34	25-34	<=Pri	Married	Informal	6001-12000	1997-2015	Yes	First Trimester	Second Trimester	>=3	Yes	Yes	Yes	Negative	Good	I	First line	Low	Normal	Delayed	1	0	1	0
B079	Negative	Negative	35-44	35-44	>=Sec	Single	Informal	6001-12000	1997-2015	Yes	First Trimester	First Trimester	>=3	No				Good	I	First line	Undetectable	Underweight	Timely	1	0	1	0
B080	Negative		35-44						1997-2015	Yes	First Trimester	Third Trimester	>=3											1	0	0.50924	0
B081	Negative	Negative	35-44	35-44	<=Pri	Married	Informal	6001-12000	1997-2015	Yes	First Trimester	Second Trimester	>=3	Yes	Yes	Yes	Negative	Inadequate	I	First line	Undetectable	Normal	Timely	1	0	1	0
B082	Negative	Negative	35-44	35-44	>=Sec	Married	Informal	6001-12000	1997-2015	Yes	First Trimester	Third Trimester	2	Yes	Yes	Yes	Negative	Good	I	First line	Undetectable	Overweight	Timely	1	0	1	0
B083	Negative	Negative	18-24	18-24	>=Sec	Single	Unemployed	<=6000	1997-2015	Yes	First Trimester	Second Trimester	>=3	No				Good	I	First line	High	Normal	Timely	1	0	1	0
B084	Negative	Negative	35-44	35-44	<=Pri	Married	Informal	6001-12000	1997-2015	Yes	First Trimester	Second Trimester	2	No				Good	I	First line	Undetectable	Obese	Timely	1	0	1	0
B085	Negative	Negative	25-34	25-34	>=Sec	Married	Formal	6001-12000	2016-2017	Yes	Third Trimester	Third Trimester	>=3	Yes	Yes	Yes	Positive	Good	I	First line	Undetectable	Obese	Timely	1	0	1	0
B086	Negative	Negative	25-34	25-34	<=Pri	Married	Unemployed	<=6000	1997-2015	Yes	First Trimester	Second Trimester	>=3	Yes	Yes	Yes	Negative	Good	II	First line	Undetectable	Normal	Delayed	1	0	1	0
B087	Negative	Negative	18-24	18-24	>=Sec	Single	Informal	>=12000	1997-2015	Yes	First Trimester	Second Trimester	>=3	Yes	Yes	Yes	Negative	Good	I	First line	Undetectable	Normal	Timely	1	0	1	0
B088	Negative	Negative	25-34	25-34	<=Pri	Married	Informal	<=6000	1997-2015	Yes	First Trimester	Third Trimester	>=3	Yes	Yes	Yes	Negative	Good	I	First line	Undetectable	Normal	Timely	1	0	1	0
B089	Negative	Negative	25-34	25-34	>=Sec	Single	Informal	6001-12000	1997-2015	Yes	First Trimester	Third Trimester	2	No				Good	I	First line	Undetectable	Overweight	Timely	1	0	1	0
B090	Negative	Negative	35-44	35-44	>=Sec	Married	Informal	>=12000	2016-2017	Yes	Third Trimester	Third Trimester	2	Yes	Yes	Yes	Negative	Good	I	First line	Undetectable	Overweight	Timely	1	0	1	0
B091	Negative	Negative	35-44	35-44	>=Sec	Married	Informal	6001-12000	1997-2015	Yes	First Trimester	Third Trimester	>=3	Yes	Yes	Yes	Positive	Good	I	First line	Undetectable	Normal	Timely	1	0	1	0
B092	Negative	Negative	25-34	25-34	>=Sec	Married	Informal	6001-12000	1997-2015	Yes	First Trimester	Second Trimester	>=3	Yes	Yes	Yes	Negative	Good	I	First line	Undetectable	Normal	Timely	1	0	1	0
B093	Negative		25-34						2016-2017	Yes	Third Trimester	First Trimester	>=3											1	0	0.287474	0
B094	Negative	Negative	25-34	25-34	<=Pri	Married	Informal	6001-12000	1997-2015	Yes	First Trimester	First Trimester	>=3	Yes	Yes	Yes	Positive	Good	I	First line	Low	Normal	Timely	1	0	1	0
B095	Negative	Negative	25-34	25-34	>=Sec	Married	Informal	>=12000	1997-2015	Yes	First Trimester	First Trimester	>=3	Yes	Yes	Yes	Positive	Good	I	First line	Undetectable	Overweight	Timely	1	0	1	0
B096	Negative	Negative	25-34	25-34	>=Sec	Married	Informal	6001-12000	2016-2017	Yes	Second Trimester	Third Trimester	>=3	Yes	Yes	No		Inadequate	I	First line	Undetectable	Overweight	Timely	1	0	1	0
B097	Negative	Negative	35-44	35-44	<=Pri	Married	Informal	6001-12000	1997-2015	Yes	First Trimester	Second Trimester	>=3	Yes	Yes	Yes	Positive	Good	I	First line	Undetectable	Obese	Timely	1	0	1	0
B098	Negative		35-44						2016-2017	Yes	First Trimester	Third Trimester	2											1	0	0.197125	0
B099	Negative		35-44						1997-2015	Yes	First Trimester	Third Trimester	2											1	0	0.520192	0
B100	Negative	Negative	35-44	35-44	<=Pri	Married	Formal	>=12000	1997-2015	Yes	First Trimester	Third Trimester	>=3	Yes	Yes	Yes	Negative	Poor	II	First line	Undetectable	Normal	Timely	1	0	1	0
B101	Negative	Negative	18-24	18-24	>=Sec	Married	Formal	>=12000	2016-2017	Yes	Second Trimester	Second Trimester	>=3	Yes	Yes	Yes	Negative	Good	I	First line	Undetectable	Overweight	Timely	1	0	1	0
C102	Negative	Negative	25-34	25-34	<=Pri	Married	Unemployed	<=6000	2016-2017	Yes	First Trimester	Second Trimester	>=3	Yes	Yes	Yes	Positive	Inadequate	II	Second line	High	Normal	Timely	1	0	1	0
C104	Negative		18-24						2016-2017	Yes	Second Trimester	Third Trimester	<=1											1	0	0.514716	0
C105	Negative	Negative	18-24	18-24	>=Sec	Married	Unemployed	<=6000	2016-2017	Yes	First Trimester	Second Trimester	>=3	Yes	Yes	Yes	Negative	Poor	I	First line	High	Underweight	Timely	1	0	1	0
C106	Negative		35-44						1997-2015	Yes	Second Trimester	Third Trimester	>=3											1	0	0.183436	0
C107	Negative	Negative	25-34	25-34	>=Sec	Married	Informal	6001-12000	1997-2015	Yes	First Trimester	Third Trimester	>=3	Yes	Yes	Yes	Negative	Inadequate	II	First line	Low	Normal	Timely	1	0	1	0
C108			35-44																					1	0	0.0383299	0
C109	Negative	Negative	25-34	25-34	<=Pri	Married	Unemployed	<=6000	1997-2015	Yes	First Trimester	Third Trimester	>=3	Yes	Yes	Yes	Negative	Good	II	First line	Low	Normal	Timely	1	0	1	0
C110	Negative	Negative	25-34	25-34	<=Pri	Married	Informal	6001-12000	2016-2017	Yes	First Trimester	Second Trimester	<=1	Yes	Yes	Yes	Negative	Good	I	First line	Undetectable	Obese	Delayed	1	0	1	0
C111	Negative	Negative	25-34	25-34	<=Pri	Single	Informal	6001-12000	2016-2017	Yes	Second Trimester	Third Trimester	2	No				Good	I	First line	Undetectable	Normal	Timely	1	0	1	0
C112	Negative	Negative	18-24	18-24	<=Pri	Married	Informal	6001-12000	1997-2015	Yes	First Trimester	Second Trimester	>=3	Yes	Yes	Yes	Positive	Good	I	First line	Undetectable	Normal	Delayed	1	0	1	0
C113	Negative	Negative	18-24	18-24	<=Pri	Married	Informal	6001-12000	1997-2015	Yes	First Trimester	Second Trimester	>=3	Yes	Yes	Yes	Positive	Good	II	First line	Undetectable	Normal	Delayed	1	0	1	0
C114	Negative	Negative	25-34	25-34	<=Pri	Single	Unemployed	<=6000	2016-2017	No	First Trimester	Third Trimester	2	Yes	No	No		Poor	I	First line	Low	Overweight	Timely	1	0	1	0
C115	Negative	Negative	25-34	25-34	>=Sec	Married	Informal	6001-12000	1997-2015	Yes	First Trimester	Second Trimester	>=3	Yes	Yes	Yes	Negative	Good	I	First line	Undetectable	Overweight	Timely	1	0	1	0
C116	Negative	Negative	18-24	18-24	<=Pri	Married	Unemployed	<=6000	2016-2017	Yes	First Trimester	First Trimester	>=3	Yes	Yes	No		Inadequate	I	First line	Low	Underweight	Delayed	1	0	1	0
C117	Negative	Negative	18-24	18-24	>=Sec	Married	Unemployed	<=6000	1997-2015	Yes	First Trimester	First Trimester	>=3	Yes	Yes	Yes	Negative	Inadequate	I	Second line	High	Overweight	Timely	1	0	1	0
C118	Negative	Negative	25-34	25-34	<=Pri	Married	Informal	6001-12000	1997-2015	Yes	First Trimester	Second Trimester	>=3	Yes	Yes	Yes	Positive	Good	I	First line	Undetectable	Obese	Timely	1	0	1	0
C119	Negative	Negative	18-24	18-24	>=Sec	Married	Informal	<=6000	2016-2017	Yes	First Trimester	Second Trimester	>=3	Yes	Yes	No		Inadequate	II	First line	Undetectable	Overweight	Delayed	1	0	0.169747	0
C120	Negative	Negative	35-44	35-44	<=Pri	Married	Informal	6001-12000	1997-2015	Yes	First Trimester	Second Trimester	>=3	Yes	Yes	Yes	Positive	Good	I	First line	Undetectable	Overweight	Delayed	1	0	1	0
C121	Negative	Negative	35-44	35-44	>=Sec	Married	Unemployed	<=6000	1997-2015	Yes	First Trimester	Second Trimester	>=3	Yes	Yes	Yes	Positive	Good	II	First line	High	Obese	Delayed	1	0	1	0
C122	Negative	Negative	35-44	35-44	>=Sec	Married	Informal	6001-12000	1997-2015	Yes	First Trimester	First Trimester	>=3	Yes	Yes	Yes	Negative	Inadequate	II	First line	Undetectable	Overweight	Timely	1	0	1	0
C123	Negative	Negative	25-34	25-34	<=Pri	Married	Informal	>=12000	1997-2015	Yes	First Trimester	First Trimester	>=3	Yes	Yes	Yes	Positive	Good	II	First line	Undetectable	Normal	Delayed	1	0	1	0
C124	Negative	Negative	25-34	25-34	<=Pri	Married	Informal	6001-12000	1997-2015	Yes	First Trimester	Second Trimester	2	Yes	Yes	Yes	Negative		I	First line	Undetectable	Normal	Timely	1	0	1	0
C125	Negative	Negative	25-34	25-34	<=Pri	Married	Informal	6001-12000	2016-2017	Yes	Second Trimester	Second Trimester	>=3	Yes	Yes	Yes	Positive	Good	II	First line	Undetectable	Obese	Delayed	1	0	1	0
C126	Negative	Negative	35-44	35-44	<=Pri	Single	Informal	6001-12000	1997-2015	Yes	First Trimester	Third Trimester	>=3	Yes	Yes	No		Good	II	First line	Undetectable	Normal	Delayed	1	0	1	0
C127	Negative	Negative	25-34	25-34	<=Pri	Married	Informal	6001-12000	2016-2017	Yes	First Trimester	First Trimester	<=1	Yes	Yes	Yes	Positive		I	First line	Undetectable	Overweight	Delayed	1	0	1	0
C128	Negative	Negative	25-34	25-34	<=Pri	Married	Informal	6001-12000	1997-2015	Yes	First Trimester	Second Trimester	>=3	Yes	Yes	Yes	Positive	Good	II	First line	Undetectable	Obese	Delayed	1	0	1	0
C129			18-24																					1	0	0.0766598	0
C130			18-24																					1	0	0.0958248	0
C131	Negative	Negative	25-34	25-34	<=Pri	Married	Formal	>=12000	2016-2017	Yes	First Trimester	Second Trimester	>=3	Yes	Yes	Yes	Negative	Good	II	First line	Undetectable	Normal	Timely	1	0	1	0
C132	Negative		25-34				Formal	6001-12000	2016-2017	Yes	First Trimester	Second Trimester	>=3											1	0	0.134155	0
C133	Negative	Negative	35-44	35-44	<=Pri	Married	Formal	<=6000	1997-2015	Yes	First Trimester	Second Trimester	>=3	Yes	Yes	Yes	Negative	Good	II	First line	Undetectable	Normal	Timely	1	0	1	0
C134	Negative		25-34						1997-2015	Yes	First Trimester	Second Trimester	>=3											1	0	0.511978	0
C135	Negative	Negative	35-44	35-44	<=Pri	Married	Formal	>=12000	2016-2017	Yes	First Trimester	First Trimester	>=3	Yes	Yes	Yes	Positive	Good	I	First line	Undetectable	Overweight	Timely	1	0	1	0
C136	Negative	Negative	25-34	25-34	<=Pri	Married	Unemployed	<=6000	2016-2017	No	First Trimester	Second Trimester	>=3	Yes	Yes	Yes	Positive	Poor	II	First line	Low	Normal	Timely	1	0	1	0
C137	Negative	Negative	25-34	25-34	<=Pri	Married	Informal	6001-12000	1997-2015	Yes	First Trimester	Second Trimester	>=3	Yes	Yes	Yes	Negative	Inadequate	II	First line	High	Overweight	Timely	1	0	1	0
C138	Negative	Negative	18-24	18-24	>=Sec	Married	Informal	6001-12000	2016-2017	Yes	Second Trimester	Second Trimester	>=3	Yes	No	No		Inadequate	II	First line	Low	Overweight	Delayed	1	0	1	0
C139	Negative		35-44						1997-2015	Yes	First Trimester	Second Trimester	>=3											1	0	0.511978	0
C140	Negative	Negative	25-34	25-34	<=Pri	Married	Informal	6001-12000	2016-2017	Yes	Second Trimester	Second Trimester	>=3	Yes	Yes	No		Inadequate	II	First line	Low	Normal	Timely	1	0	1	0
C141	Negative	positive	18-24	18-24	>=Sec	Married	Unemployed	<=6000	2016-2017	Yes	Second Trimester	Third Trimester	<=1	Yes	Yes	No		Poor	II	First line	High	Underweight	Delayed	1	1	1	0
C142	Negative	Negative	18-24	18-24	>=Sec	Single	Informal	6001-12000	2016-2017	Yes	Second Trimester	Third Trimester	>=3	Yes	No	No		Good	I	First line	Undetectable	Normal	Timely	1	0	1	0
C143	Negative	Negative	35-44	35-44	<=Pri	Married	Informal	<=6000	1997-2015	Yes	First Trimester	First Trimester	<=1	Yes	Yes	Yes	Positive	Good	I	First line	Undetectable	Normal	Timely	1	0	1	0
C144	Negative	Negative	25-34	25-34	<=Pri	Married	Informal	<=6000	2016-2017	Yes	Second Trimester	Third Trimester	>=3	Yes	Yes	Yes	Positive	Inadequate	I	First line	Undetectable	Normal	Delayed	1	0	1	0
C145	Negative	Negative	18-24	18-24	<=Pri	Married	Informal	<=6000	1997-2015	Yes	First Trimester	First Trimester	>=3	Yes	Yes	Yes	Positive	Good	I	First line	Undetectable	Obese	Timely	1	0	1	0
C146	Negative		18-24						2016-2017	Yes	Second Trimester	Second Trimester	>=3					Good						1	0	0.533881	0
C147	Negative	Negative	35-44	35-44	>=Sec	Married	Informal	<=6000	1997-2015	Yes	First Trimester	Second Trimester	>=3	Yes	Yes	Yes	Positive	Good	I	First line	Undetectable	Normal	Timely	1	0	1	0
C148	Negative		25-34						1997-2015	Yes	First Trimester	Third Trimester	<=1					Good						1	0	0.506502	0
C149	Negative	Negative	18-24	18-24	>=Sec	Married	Informal	>=12000	2016-2017	Yes	First Trimester	Third Trimester	>=3	Yes	Yes	Yes	Negative	Good	I	First line	Undetectable	Normal	Timely	1	0	1	0
C150	Negative	Negative	25-34	25-34	<=Pri	Married			1997-2015	Yes	First Trimester	Second Trimester	<=1	Yes	Yes	No		Inadequate	I	First line	Undetectable	Overweight	Delayed	1	0	1	0
C151	Negative	positive	18-24	18-24	>=Sec	Single	Unemployed	<=6000	2016-2017	Yes	Third Trimester	Third Trimester	<=1	Yes	Yes	Yes	Positive	Poor	I	Second line	High	Underweight	Delayed	1	1	1	0
C152	Negative	Negative	25-34	25-34	<=Pri	Married	Informal	<=6000	2016-2017	Yes	Second Trimester	Second Trimester	>=3	Yes	No	No		Good	II	First line	Undetectable	Normal	Timely	1	0	1	0
C153	Negative		25-34						2016-2017	Yes	Second Trimester	Third Trimester	>=3											1	0	0.52293	0
C154	Negative	Negative	18-24	18-24	>=Sec	Married	Unemployed	<=6000	2016-2017	Yes	Second Trimester	Third Trimester	>=3	Yes	Yes	Yes	Positive	Inadequate	I	First line	Undetectable	Underweight	Timely	1	0	1	0
C155	Negative	Negative	25-34	25-34	<=Pri	Married	Informal	6001-12000	1997-2015	Yes	First Trimester	Third Trimester	2	Yes	Yes	Yes	Negative	Good	I	First line	Undetectable	Overweight	Timely	1	0	1	0
C156	Negative	Negative	35-44	35-44	<=Pri	Married	Informal	6001-12000	1997-2015	Yes	First Trimester	Third Trimester	>=3	Yes	Yes	Yes	Positive	Inadequate	II	First line	Low	Overweight	Timely	1	0	1	0
C157	Negative	Negative	25-34	25-34	>=Sec	Married	Formal	>=12000	1997-2015	Yes	First Trimester	First Trimester	>=3	Yes	Yes	Yes	Positive	Inadequate	II	First line	Undetectable	Normal	Timely	1	0	1	0
C158	Negative	Negative	35-44	35-44	<=Pri	Married	Formal	6001-12000	1997-2015	Yes	First Trimester	First Trimester	>=3	Yes	Yes	Yes	Positive	Poor	I	First line	Undetectable	Obese	Delayed	1	0	1	0
C159	Negative		18-24						2016-2017	Yes	Second Trimester	Second Trimester	2											1	0	0.197125	0
C160	Negative	Negative	35-44	35-44	>=Sec	Married	Formal	>=12000	1997-2015	Yes	First Trimester	Second Trimester	>=3	Yes	Yes	Yes	Positive	Good	I	First line	Undetectable	Normal	Delayed	1	0	1	0
C161	Negative		25-34						2016-2017	Yes	Second Trimester	Second Trimester	>=3											1	0	0.271047	0
C162	Negative	Negative	25-34	25-34	>=Sec	Married	Unemployed	6001-12000	2016-2017	Yes	First Trimester	First Trimester	>=3	Yes	Yes	Yes	Positive	Good	I	First line	Low	Overweight	Timely	1	0	1	0
C163	Negative		18-24						1997-2015	Yes	First Trimester	Second Trimester	>=3											1	0	0.50924	0
C164	Negative		25-34						1997-2015	Yes	First Trimester	Second Trimester	>=3											1	0	0.281999	0
C165	Negative		25-34						2016-2017	Yes	Second Trimester	Second Trimester	>=3											1	0	0.303901	0
C166	Negative	Negative	35-44	35-44	>=Sec	Married	Informal	6001-12000	1997-2015	Yes	First Trimester	Third Trimester	>=3	Yes	Yes	Yes	Positive	Poor	II	First line	Undetectable	Normal	Delayed	1	0	1	0
C167	Negative	Negative	25-34	25-34	>=Sec	Married	Unemployed	<=6000	2016-2017	Yes	First Trimester	Second Trimester	<=1	Yes	Yes	Yes	Positive	Inadequate	I	First line	Undetectable	Normal	Timely	1	0	1	0
